# Supplementary material for: Bacterial community improves the volatile components coupled with abiotic factors during the spontaneous fermentation of Chinese strong-aroma Baijiu
Source: Food Chem X. 2024 Dec 9;25:102068. doi: 10.1016/j.fochx.2024.102068 (PMC11699094; doi:10.1016/j.fochx.2024.102068)
Supplement: Supplementary file 3 — Supplementary material 3 [file mmc3.xlsx]

## Sheet: Supplementary Table 1
Supplementary Table 1 Volatile compounds identified in Chinese stong-aroma Baijiu using HS-SPME-GC-MS method
No.	Type	Volatile compounds	Retention indices (RI)	No.	Type	Volatile compounds	Retention indices (RI)
1	Esters	Ethyl Acetate	897	36	Acids	Formic acid	925.989
2		Ethyl butyrate	1036	37		Heptanoic acid	1359
3		Isoamyl acetate	1121	38		Acetic acid	1454.75
4		Ethyl valerate	1133	39		Isobutyric acid	1549.06
5		Ethyl hexanoate	1236	40		Butanoic acid	1635
6		2-Methylbutyl butyrate	1253.99	41		Isovaleric acid	1666
7		Hexyl acetate	1256	42		Pentanoic acid	1721
8		Hexanoic acid propyl ester	1309	43		2-Methylvaleric acid	1783
9		Ethyl heptanoate	1346	44		4-Methylvaleric acid	1815
10		Ethyl lactate	1364	45		Hexanoic acid	1865.93
11		Isopentyl valerate	1391	46		cis-5-Dodecenoic acid	1901
12		Ethyl caprylate	1430	47		Benzoic acid	2432.2
13		Butyl hexanoate	1434	48		Benzeneacetic acid	2552.95
14		Isopentyl hexanoate	1539.81	49		n-Hexadecanoic acid	2592.07
15		Ethyl nonanoate	1552	50	Alcohols	2-Methyl-1-propanol	1090
16		3-Methylbutyl heptanoate	1552.51	51		1-Butanol	1142
17		Pentyl hexanoate	1569	52		3-Methyl-1-butanol	1216
18		Methoxyacetic acid, 3-methylbutyl ester	1571.12	53		1-Pentanol	1247
19		Hexyl hexanoate	1608	54		1-Hexanol	1374.05
20		Ethyl caprate	1655	55		(S,S)-2,3-Butanediol	1533
21		Ethyl benzoate	1669.39	56		1-Octanol	1549
22		Diethyl succinate	1709.72	57		Propylene glycol	1600.11
23		Hexyl lactate	1721	58		Phenethyl alcohol	1924.31
24		Ethyl phenylacetate	1787	59	Phenols	2-Methoxy-5-methylphenol	1947
25		Phenethyl acetate	1819.91	60		Phenol	1999
26		Ethyl phenylpropionate	1908	61		4-Ethyl-2-methoxyphenol	2017
27		Ethyl myristate	2047	62		p-Cresol	2077
28		Pentadecanoic acid ethyl ester	2147.98	63		2-Methoxy-4-vinylphenol	2183
29		Ethyl 2-hydroxy-3-phenylpropanoate	2269.18	64	Ketones	2-Nonanone	1411
30		Ethyl 9-hexadecenoate	2278.88	65		gamma-Nonanolactone	2024.17
31		2,4-ditert-butylphenyl)_5-hydroxypentanoate	2299.32	66	Others	Propionic anhydride	1215.91
32		Ethyl Oleate	2486	67		2-Methylpentanoic acid anhydride	1939
33		Ethyl linoleate	2532	68		2-Acetyl pyrrole	1964.31
34	Aldehydes	Acetaldehyde	711
35		3,4-Dimethylbenzaldehyde	1829

## Sheet: Supplementary Table 2
Supplementary Table 2 Correlation analysis of Lactobacillus jinshan and major bacterial metabolic pathways
No.	Bacterial species	Metabolic pathways	Spearman's r	p
1	Lactobacillus jinshan	Aging	0.795328	1.50905e-07
2	Lactobacillus jinshan	Amino acid metabolism	0.705451	1.33773e-05
3	Lactobacillus jinshan	Biosynthesis of other secondary metabolites	0.933704	5.15143e-14
4	Lactobacillus jinshan	Cancer: overview	-0.916352	1.19882e-12
5	Lactobacillus jinshan	Cancer: specific types	-0.959066	0
6	Lactobacillus jinshan	Carbohydrate metabolism	0.268076	0.152061
7	Lactobacillus jinshan	Cardiovascular disease	-0.275195	0.141062
8	Lactobacillus jinshan	Cell growth and death	0.944383	4.66294e-15
9	Lactobacillus jinshan	Cell motility	0.831368	1.27188e-08
10	Lactobacillus jinshan	Cellular community - eukaryotes	-0.643811	0.000123764
11	Lactobacillus jinshan	Cellular community - prokaryotes	0.729922	4.70431e-06
12	Lactobacillus jinshan	Circulatory system	-0.6548	8.63358e-05
13	Lactobacillus jinshan	Development and regeneration	-0.74238	2.64508e-06
14	Lactobacillus jinshan	Digestive system	-0.56663	0.00109656
15	Lactobacillus jinshan	Drug resistance: antimicrobial	0.0625139	0.74278
16	Lactobacillus jinshan	Drug resistance: antineoplastic	0.394438	0.0310101
17	Lactobacillus jinshan	Endocrine and metabolic disease	0.620022	0.000257727
18	Lactobacillus jinshan	Endocrine system	0.142158	0.453638
19	Lactobacillus jinshan	Energy metabolism	0.861624	9.71871e-10
20	Lactobacillus jinshan	Environmental adaptation	-0.397998	0.0293924
21	Lactobacillus jinshan	Excretory system	0.402002	0.0276552
22	Lactobacillus jinshan	Folding	0.912792	2.10099e-12
23	Lactobacillus jinshan	Glycan biosynthesis and metabolism	0.943048	6.66134e-15
24	Lactobacillus jinshan	Immune disease	-0.959066	0
25	Lactobacillus jinshan	Immune system	-0.865628	6.61123e-10
26	Lactobacillus jinshan	Infectious disease: bacterial	-0.404672	0.0265443
27	Lactobacillus jinshan	Infectious disease: parasitic	-0.966185	0
28	Lactobacillus jinshan	Infectious disease: viral	-0.499444	0.00495549
29	Lactobacillus jinshan	Lipid metabolism	0.298776	0.108756
30	Lactobacillus jinshan	Membrane transport	-0.878977	1.66497e-10
31	Lactobacillus jinshan	Metabolism of cofactors and vitamins	0.895884	2.25595e-11
32	Lactobacillus jinshan	Metabolism of other amino acids	-0.38287	0.0367726
33	Lactobacillus jinshan	Metabolism of terpenoids and polyketides	0.825139	2.02883e-08
34	Lactobacillus jinshan	Nervous system	-0.441602	0.014564
35	Lactobacillus jinshan	Neurodegenerative disease	-0.717909	7.96402e-06
36	Lactobacillus jinshan	Not included in regular maps	0.692102	2.26663e-05
37	Lactobacillus jinshan	Nucleotide metabolism	0.673415	4.5347e-05
38	Lactobacillus jinshan	Poorly characterized	-0.936819	2.66454e-14
39	Lactobacillus jinshan	Protein families: genetic information processing	0.729922	4.70431e-06
40	Lactobacillus jinshan	Protein families: metabolism	0.661846	6.80123e-05
41	Lactobacillus jinshan	Protein families: signaling and cellular processes	-0.67386	4.46297e-05
42	Lactobacillus jinshan	Replication and repair	0.74594	2.23048e-06
43	Lactobacillus jinshan	Sensory system	-0.493676	0.00556414
44	Lactobacillus jinshan	Signal transduction	-0.509232	0.00405246
45	Lactobacillus jinshan	Signaling molecules and interaction	-0.478087	0.00753673
46	Lactobacillus jinshan	Sorting and degradation	0.912792	2.10099e-12
47	Lactobacillus jinshan	Substance dependence	-0.645233	0.000118224
48	Lactobacillus jinshan	Transcription	-0.287208	0.123832
49	Lactobacillus jinshan	Translation	0.778865	3.99266e-07
50	Lactobacillus jinshan	Transport and catabolism	-0.615573	0.000293701
51	Lactobacillus jinshan	Unclassified: genetic information processing	-0.850945	2.56781e-09
52	Lactobacillus jinshan	Unclassified: metabolism	-0.880311	1.43776e-10
53	Lactobacillus jinshan	Unclassified: signaling and cellular processes	-0.901224	1.1168e-11
54	Lactobacillus jinshan	Xenobiotics biodegradation and metabolism	-0.945717	3.33067e-15

## Sheet: Supplementary Table 3
Supplementary Table 3 Correlation analysis of fungal species (top 20 of relative abundance) in fermented grains during strong-aroma Baijiu fermentation.
No.	Fungal species 1	Fungal species 2	Spearman's r	p
1	Aspergillus amstelodami	Galactomyces sp.	0.0832389	0.66189
2	Aspergillus amstelodami	Fungi sp.	0.175239	0.354323
3	Aspergillus amstelodami	Diutina rugosa	0.387976	0.034131
4	Aspergillus amstelodami	Cladosporium cladosporioides	0.27921	0.13512
5	Aspergillus amstelodami	Aspergillus flavus	0.506613	0.00427905
6	Aspergillus amstelodami	Fusarium sp.	0.0880563	0.643571
7	Aspergillus amstelodami	Rhizomucor pusillus	0.234288	0.212708
8	Aspergillus amstelodami	Toxicocladosporium irritans	0.0588733	0.7573
9	Aspergillus amstelodami	Cladosporium delicatulum	0.18792	0.320009
10	Aspergillus amstelodami	Saccharomyces cerevisiae	-0.325013	0.0796952
11	Aspergillus amstelodami	Lichtheimia ramosa	0.151684	0.423623
12	Aspergillus amstelodami	Pichia mandshurica	0.0378273	0.842688
13	Aspergillus flavus	Fusarium sp.	-0.0243205	0.898491
14	Aspergillus flavus	Rhizomucor pusillus	0.118893	0.531472
15	Aspergillus flavus	Toxicocladosporium irritans	0.0801518	0.67373
16	Aspergillus flavus	Cladosporium delicatulum	-0.053552	0.778668
17	Aspergillus flavus	Saccharomyces cerevisiae	-0.380594	0.0380017
18	Aspergillus flavus	Lichtheimia ramosa	0.0654619	0.731085
19	Aspergillus flavus	Pichia mandshurica	-0.339322	0.0665908
20	Cladosporium cladosporioides	Aspergillus flavus	0.246148	0.189789
21	Cladosporium cladosporioides	Fusarium sp.	0.808737	6.38845e-08
22	Cladosporium cladosporioides	Rhizomucor pusillus	-0.547486	0.0017401
23	Cladosporium cladosporioides	Toxicocladosporium irritans	0.762368	9.78243e-07
24	Cladosporium cladosporioides	Cladosporium delicatulum	0.815716	3.97582e-08
25	Cladosporium cladosporioides	Saccharomyces cerevisiae	-0.437571	0.0155986
26	Cladosporium cladosporioides	Lichtheimia ramosa	-0.483389	0.00680819
27	Cladosporium cladosporioides	Pichia mandshurica	-0.210568	0.264037
28	Cladosporium delicatulum	Saccharomyces cerevisiae	-0.290465	0.119439
29	Cladosporium delicatulum	Lichtheimia ramosa	-0.454194	0.0116927
30	Cladosporium delicatulum	Pichia mandshurica	-0.0272107	0.886501
31	Diutina rugosa	Cladosporium cladosporioides	0.585981	0.000667767
32	Diutina rugosa	Aspergillus flavus	0.645675	0.000116548
33	Diutina rugosa	Fusarium sp.	0.46891	0.00895383
34	Diutina rugosa	Rhizomucor pusillus	-0.341441	0.0648019
35	Diutina rugosa	Toxicocladosporium irritans	0.481126	0.00711146
36	Diutina rugosa	Cladosporium delicatulum	0.448183	0.0129977
37	Diutina rugosa	Saccharomyces cerevisiae	-0.454246	0.0116821
38	Diutina rugosa	Lichtheimia ramosa	-0.2955	0.112879
39	Diutina rugosa	Pichia mandshurica	-0.342176	0.0641903
40	Fungi sp.	Diutina rugosa	0.191474	0.310773
41	Fungi sp.	Cladosporium cladosporioides	0.458015	0.0109218
42	Fungi sp.	Aspergillus flavus	0.0468706	0.805723
43	Fungi sp.	Fusarium sp.	0.547151	0.00175381
44	Fungi sp.	Rhizomucor pusillus	0.0095945	0.959868
45	Fungi sp.	Toxicocladosporium irritans	0.266566	0.15447
46	Fungi sp.	Cladosporium delicatulum	0.396515	0.0300578
47	Fungi sp.	Saccharomyces cerevisiae	-0.32616	0.0785762
48	Fungi sp.	Lichtheimia ramosa	-0.00199718	0.991643
49	Fungi sp.	Pichia mandshurica	-0.159772	0.399028
50	Fusarium sp.	Rhizomucor pusillus	-0.610098	0.000344012
51	Fusarium sp.	Toxicocladosporium irritans	0.655023	8.56966e-05
52	Fusarium sp.	Cladosporium delicatulum	0.892299	3.54234e-11
53	Fusarium sp.	Saccharomyces cerevisiae	-0.289876	0.120225
54	Fusarium sp.	Pichia mandshurica	-0.145786	0.442077
55	Fusarium sp.	Lichtheimia ramosa	-0.576587	0.000852818
56	Galactomyces sp.	Fungi sp.	0.307056	0.0988406
57	Galactomyces sp.	Diutina rugosa	0.563882	0.0011737
58	Galactomyces sp.	Cladosporium cladosporioides	0.759699	1.12327e-06
59	Galactomyces sp.	Fusarium sp.	0.805227	8.05123e-08
60	Galactomyces sp.	Rhizomucor pusillus	-0.658535	7.61407e-05
61	Galactomyces sp.	Toxicocladosporium irritans	0.651863	9.5192e-05
62	Galactomyces sp.	Cladosporium delicatulum	0.743291	2.5329e-06
63	Galactomyces sp.	Saccharomyces cerevisiae	-0.447441	0.0131671
64	Galactomyces sp.	Lichtheimia ramosa	-0.540653	0.0020386
65	Galactomyces sp.	Pichia mandshurica	-0.276807	0.138654
66	Galactomyces sp.	Aspergillus flavus	0.117735	0.535507
67	Hannaella oryzae	Trichosporon akiyoshidainum	-0.103047	0.587906
68	Hannaella oryzae	Aspergillus amstelodami	0.204641	0.278024
69	Hannaella oryzae	Galactomyces sp.	0.830649	1.34366e-08
70	Hannaella oryzae	Fungi sp.	0.35879	0.0515281
71	Hannaella oryzae	Diutina rugosa	0.70096	1.60242e-05
72	Hannaella oryzae	Cladosporium cladosporioides	0.893923	2.89311e-11
73	Hannaella oryzae	Aspergillus flavus	0.284059	0.12819
74	Hannaella oryzae	Fusarium sp.	0.782558	3.2332e-07
75	Hannaella oryzae	Rhizomucor pusillus	-0.686904	2.76274e-05
76	Hannaella oryzae	Toxicocladosporium irritans	0.780716	3.59395e-07
77	Hannaella oryzae	Cladosporium delicatulum	0.764446	8.77283e-07
78	Hannaella oryzae	Saccharomyces cerevisiae	-0.609167	0.000353283
79	Hannaella oryzae	Lichtheimia ramosa	-0.579058	0.000800246
80	Hannaella oryzae	Pichia mandshurica	-0.432205	0.01707
81	Issatchenkia orientalis	Kazachstania humilis	0.622855	0.000236913
82	Issatchenkia orientalis	Penicillium paneum	-0.428766	0.0180723
83	Issatchenkia orientalis	Thermoascus aurantiacus	-0.167471	0.376387
84	Issatchenkia orientalis	Rhizopus arrhizus	0.237459	0.206404
85	Issatchenkia orientalis	Hannaella oryzae	-0.569908	0.00101033
86	Issatchenkia orientalis	Trichosporon akiyoshidainum	0.243181	0.195354
87	Issatchenkia orientalis	Aspergillus amstelodami	-0.123275	0.516339
88	Issatchenkia orientalis	Galactomyces sp.	-0.410777	0.0241403
89	Issatchenkia orientalis	Fungi sp.	-0.506123	0.00432258
90	Issatchenkia orientalis	Diutina rugosa	-0.329352	0.0755278
91	Issatchenkia orientalis	Cladosporium cladosporioides	-0.537299	0.00220063
92	Issatchenkia orientalis	Aspergillus flavus	-0.260962	0.163655
93	Issatchenkia orientalis	Fusarium sp.	-0.463895	0.00981893
94	Issatchenkia orientalis	Rhizomucor pusillus	0.390969	0.0326557
95	Issatchenkia orientalis	Toxicocladosporium irritans	-0.4564	0.0112422
96	Issatchenkia orientalis	Cladosporium delicatulum	-0.350236	0.0577745
97	Issatchenkia orientalis	Saccharomyces cerevisiae	0.640958	0.000135585
98	Issatchenkia orientalis	Lichtheimia ramosa	0.13924	0.463054
99	Issatchenkia orientalis	Pichia mandshurica	0.697942	1.80585e-05
100	Kazachstania humilis	Penicillium paneum	-0.386803	0.0347238
101	Kazachstania humilis	Thermoascus aurantiacus	-0.0551305	0.772312
102	Kazachstania humilis	Rhizopus arrhizus	0.380819	0.0378788
103	Kazachstania humilis	Hannaella oryzae	-0.404241	0.0267212
104	Kazachstania humilis	Trichosporon akiyoshidainum	0.08019	0.673584
105	Kazachstania humilis	Aspergillus amstelodami	-0.0218898	0.908592
106	Kazachstania humilis	Galactomyces sp.	-0.383293	0.0365478
107	Kazachstania humilis	Fungi sp.	-0.370029	0.0441471
108	Kazachstania humilis	Diutina rugosa	-0.161262	0.394588
109	Kazachstania humilis	Cladosporium cladosporioides	-0.224166	0.233706
110	Kazachstania humilis	Aspergillus flavus	0.0141166	0.94098
111	Kazachstania humilis	Fusarium sp.	-0.312579	0.0926156
112	Kazachstania humilis	Rhizomucor pusillus	0.199965	0.289391
113	Kazachstania humilis	Toxicocladosporium irritans	-0.22441	0.233185
114	Kazachstania humilis	Cladosporium delicatulum	-0.227914	0.225776
115	Kazachstania humilis	Saccharomyces cerevisiae	0.586105	0.00066559
116	Kazachstania humilis	Lichtheimia ramosa	0.11066	0.560465
117	Kazachstania humilis	Pichia mandshurica	0.624088	0.000228321
118	Lichtheimia ramosa	Pichia mandshurica	0.176345	0.351247
119	Penicillium paneum	Thermoascus aurantiacus	-0.3938	0.0313078
120	Penicillium paneum	Rhizopus arrhizus	-0.629041	0.000196549
121	Penicillium paneum	Hannaella oryzae	0.396195	0.0302031
122	Penicillium paneum	Trichosporon akiyoshidainum	0.277883	0.137063
123	Penicillium paneum	Aspergillus amstelodami	-0.34543	0.0615361
124	Penicillium paneum	Galactomyces sp.	0.432311	0.0170399
125	Penicillium paneum	Fungi sp.	0.207068	0.27224
126	Penicillium paneum	Diutina rugosa	0.0370278	0.845974
127	Penicillium paneum	Cladosporium cladosporioides	0.479873	0.0072843
128	Penicillium paneum	Aspergillus flavus	-0.358097	0.0520137
129	Penicillium paneum	Fusarium sp.	0.469926	0.00878656
130	Penicillium paneum	Rhizomucor pusillus	-0.534905	0.00232305
131	Penicillium paneum	Toxicocladosporium irritans	0.39853	0.0291565
132	Penicillium paneum	Cladosporium delicatulum	0.429747	0.0177815
133	Penicillium paneum	Saccharomyces cerevisiae	-0.271625	0.146502
134	Penicillium paneum	Lichtheimia ramosa	-0.38977	0.0332405
135	Penicillium paneum	Pichia mandshurica	-0.113047	0.551986
136	Rhizomucor pusillus	Toxicocladosporium irritans	-0.587077	0.000648675
137	Rhizomucor pusillus	Cladosporium delicatulum	-0.587612	0.00063953
138	Rhizomucor pusillus	Saccharomyces cerevisiae	0.284968	0.126921
139	Rhizomucor pusillus	Lichtheimia ramosa	0.721437	6.84205e-06
140	Rhizomucor pusillus	Pichia mandshurica	0.292845	0.116304
141	Rhizopus arrhizus	Hannaella oryzae	-0.541252	0.00201077
142	Rhizopus arrhizus	Trichosporon akiyoshidainum	-0.261135	0.163366
143	Rhizopus arrhizus	Aspergillus amstelodami	0.353451	0.055361
144	Rhizopus arrhizus	Galactomyces sp.	-0.493081	0.00563033
145	Rhizopus arrhizus	Fungi sp.	-0.109695	0.563911
146	Rhizopus arrhizus	Diutina rugosa	-0.17146	0.364959
147	Rhizopus arrhizus	Cladosporium cladosporioides	-0.422843	0.0199122
148	Rhizopus arrhizus	Aspergillus flavus	0.37487	0.0412394
149	Rhizopus arrhizus	Fusarium sp.	-0.587712	0.000637821
150	Rhizopus arrhizus	Rhizomucor pusillus	0.733804	3.94507e-06
151	Rhizopus arrhizus	Toxicocladosporium irritans	-0.4247	0.0193194
152	Rhizopus arrhizus	Cladosporium delicatulum	-0.558459	0.00133997
153	Rhizopus arrhizus	Saccharomyces cerevisiae	0.0986535	0.604001
154	Rhizopus arrhizus	Lichtheimia ramosa	0.731429	4.39511e-06
155	Rhizopus arrhizus	Pichia mandshurica	0.192344	0.308537
156	Saccharomyces cerevisiae	Lichtheimia ramosa	0.0555651	0.770565
157	Saccharomyces cerevisiae	Pichia mandshurica	0.509413	0.00403727
158	Thermoascus aurantiacus	Rhizopus arrhizus	0.486372	0.00642522
159	Thermoascus aurantiacus	Hannaella oryzae	-0.083725	0.660032
160	Thermoascus aurantiacus	Trichosporon akiyoshidainum	-0.685691	2.8917e-05
161	Thermoascus aurantiacus	Aspergillus amstelodami	0.365166	0.0472294
162	Thermoascus aurantiacus	Galactomyces sp.	-0.283448	0.129048
163	Thermoascus aurantiacus	Fungi sp.	-0.183044	0.332952
164	Thermoascus aurantiacus	Diutina rugosa	0.239732	0.201964
165	Thermoascus aurantiacus	Cladosporium cladosporioides	-0.167877	0.375217
166	Thermoascus aurantiacus	Aspergillus flavus	0.780562	3.62563e-07
167	Thermoascus aurantiacus	Fusarium sp.	-0.450519	0.0124769
168	Thermoascus aurantiacus	Rhizomucor pusillus	0.356963	0.0528153
169	Thermoascus aurantiacus	Toxicocladosporium irritans	-0.231981	0.217376
170	Thermoascus aurantiacus	Cladosporium delicatulum	-0.503377	0.00457389
171	Thermoascus aurantiacus	Saccharomyces cerevisiae	-0.276773	0.138705
172	Thermoascus aurantiacus	Lichtheimia ramosa	0.263114	0.160083
173	Thermoascus aurantiacus	Pichia mandshurica	-0.442601	0.0143166
174	Toxicocladosporium irritans	Cladosporium delicatulum	0.68613	2.84443e-05
175	Toxicocladosporium irritans	Saccharomyces cerevisiae	-0.361716	0.0495185
176	Toxicocladosporium irritans	Lichtheimia ramosa	-0.371345	0.0433411
177	Toxicocladosporium irritans	Pichia mandshurica	-0.211818	0.261145
178	Trichosporon akiyoshidainum	Aspergillus amstelodami	-0.276931	0.13847
179	Trichosporon akiyoshidainum	Galactomyces sp.	0.228892	0.223737
180	Trichosporon akiyoshidainum	Fungi sp.	0.119739	0.528536
181	Trichosporon akiyoshidainum	Diutina rugosa	-0.352577	0.0560092
182	Trichosporon akiyoshidainum	Cladosporium cladosporioides	0.0631382	0.740298
183	Trichosporon akiyoshidainum	Aspergillus flavus	-0.591453	0.000577107
184	Trichosporon akiyoshidainum	Fusarium sp.	0.243936	0.193928
185	Trichosporon akiyoshidainum	Rhizomucor pusillus	-0.115902	0.541924
186	Trichosporon akiyoshidainum	Toxicocladosporium irritans	0.109563	0.564386
187	Trichosporon akiyoshidainum	Cladosporium delicatulum	0.132232	0.48608
188	Trichosporon akiyoshidainum	Saccharomyces cerevisiae	0.472169	0.00842679
189	Trichosporon akiyoshidainum	Lichtheimia ramosa	-0.293421	0.115555
190	Trichosporon akiyoshidainum	Pichia mandshurica	0.442403	0.0143652
